# Supplementary material for: Research Landscape of Stem Cell Applications in Musculoskeletal Tissue: A Scoping Review
Source: Cells. 2026 Mar 4;15(5):456. doi: 10.3390/cells15050456 (PMC12984655; doi:10.3390/cells15050456)
Supplement: Supplementary file 1 [file cells-15-00456-s001.zip]

Archive with 1 entries (1 files):
- cells-4172187-supplementary.pdf
